# Supplementary material for: The Common Concept of Anticooperativity Among Molecules Is Fundamentally Flawed, Based on Novel and Unified Molecular-Wide and Electron Density (MOWeD) Concept of Chemical Bonding
Source: Molecules. 2025 Apr 27;30(9):1944. doi: 10.3390/molecules30091944 (PMC12073546; doi:10.3390/molecules30091944)
Supplement: Supplementary file 1 [file molecules-30-01944-s001.zip]

Archive with 1 entries (1 files):
- molecules-3472201-supplementary.pdf
